# Supplementary material for: Chain-End Effects on Supramolecular Poly(ethylene glycol) Polymers
Source: Polymers (Basel). 2021 Jul 7;13(14):2235. doi: 10.3390/polym13142235 (PMC8309292; doi:10.3390/polym13142235)
Supplement: Supplementary file 1 [file polymers-13-02235-s001.zip]

Archive with 1 entries (1 files):
- polymers-1276978-supplementary.pdf
